# Supplementary material for: Alterations of the Platelet Proteome in Lung Cancer: Accelerated F13A1 and ER Processing as New Actors in Hypercoagulability
Source: Cancers (Basel). 2021 May 8;13(9):2260. doi: 10.3390/cancers13092260 (PMC8125802; doi:10.3390/cancers13092260)
Supplement: Supplementary file 1 [file cancers-13-02260-s001.zip]

Archive with 4 entries (3 files):
- cancers-1216936-supplementary-for pub/
- cancers-1216936-supplementary-for pub/cancers-1216936- supplementary materials.pdf
- cancers-1216936-supplementary-for pub/Ercan et al Supplementary raw data sets.xlsx
- cancers-1216936-supplementary-for pub/Ercan et al Westernblots.pdf
