# Supplementary material for: Alterations of the Platelet Proteome in Lung Cancer: Accelerated F13A1 and ER Processing as New Actors in Hypercoagulability
Source: Cancers (Basel). 2021 May 8;13(9):2260. doi: 10.3390/cancers13092260 (PMC8125802; doi:10.3390/cancers13092260)
Supplement: Supplementary file 1 [file cancers-13-02260-s001.zip › cancers-1216936-supplementary-for pub/Ercan et al Supplementary raw data sets.xlsx]

## Sheet: Supporting Table 1
	Protein ID in main Table 1																																									52	49	21		22	23
	Protein name																												Thrombospondin			Thrombospondin									Talin-1	Integrin alpha-6 precursor	Integrin alpha-6 precursor	Integrin alpha-IIb		Integrin alpha-IIb	Integrin alpha-IIb	Integrin alpha-IIb
	Uniprot accession number																												P07996			P07996									Q9Y490	P23229	P23229	P08514		P08514	P08514	P08514
	Gene Name																												THBS1			THBS1									TLN1	ITGA6	ITGA6	ITGA2B		ITGA2B	ITGA2B	ITGA2B
	IDplatelet	Cancertype	Timepoint [month]	Matched healthy controls	Age	Gender	Died	Eventtype	Leukocyte [G/L]	Hemoglobin [G/dL]	Platelet count [G/L]	MPV [fl]	Neutrophils [%]	CRP [mg/dL)	aPTT [s]	Fibrinogen [mg/dL]	Prothrombinfragment [pmol/L]	FVIII activity [%]	Antithrombin III [%]	PAI [IU/mL]	Plasma FXIII activity [%]	D-Dimer [µg/mL]	FXIIIA_Platelet activity	sCD62P	Plasma PAP [ng/mL]	Plasma P4HB [ng/mL]	Spot_173	Spot_178	Spot_208	Spot_216	Spot_219	Spot_231	Spot_232	Spot_273	Spot_338	Spot_356	Spot_418	Spot_446	Spot_455	Spot_462	Spot_522	Spot_544	Spot_552	Spot_576	Spot_581	Spot_582	Spot_586	Spot_589	Spot_590
	C001	Brain	0		56	Male	Yes		7.08	14.6	380	9.7	75		32.5	375	187	220	146	250	133.04	0.26		33.8	191.28		1.26427	1.54177	1.51749	1.0017	1.46792	1.3577	1.30384	1.04452	0.742156	1.39577	0.66507	1.19365	0.569123	0.495989	1.09376		1.14936	1.02901	0.939791	1.0274	0.985564	0.911714	1.15977
	C005	Lung	0		61	Male	Yes		15.04	12.9	200	11.1	89	0.63	28.7	292	150	558	85	34.6	95.6	1.87	0.17	34.6	164.79	2.96	1.30786	1.05157	1.04228	1.27542	1.12664	1.15357	1.17536	1.18386	0.721963	1.29634	1.23736	1.18611	0.649481	0.59485	1.00107	1.39642	1.22224	1.0485	1.1633	0.957479		0.912807	0.973243
	C007	Lung	0		52	Male	Yes		9.36	10.1	611	9.1	84	16.81	40.8	862	262	450	89	4	114.14	5.07	0.16	76	1816.2	2.2	0.962499	0.677912	0.819524	1.10941	0.999258	1.21554	1.41593	0.913562	0.70509	1.07247	1.42701	0.962714	0.561516	0.570766	1.05709	0.76061	0.810949	0.847298	1.40592	0.725701	0.720209	0.740541	1.06754
	C009	Lung	0		67	Female	No		6.92	12.7	281	9.1	58	0.44	31.8	316	288	241	107	7	139.36	1.7		62.8	561.27	2.45	0.941329	1.18048	1.68057	0.749126	1.71543	1.66612	1.54052	1.06468	1.07639	0.70107	0.570181	0.824049	2.10603	2.05455	0.66876	0.976803	1.10737	0.730103	0.413726	0.980001	1.04716	1.09791	0.637426
	C011	Lung	0		48	Male	Yes		10.04	12.7	297	10.8	75	2.33	33.5	530	196	149	90	1.4	122.02	1.65	0.16	62.3	550	2.72	1.20355	0.662682	0.80529	0.986414	0.976153	1.2272	1.51262	0.877223	0.578583	0.766611	1.73718	1.02297	0.390305	0.402182	0.982879	0.713244	0.902259	0.916351	1.17458	0.920991	0.939401	0.961971	1.04845
	C012	Lung	0		57	Male	No		11.09	13.7	276	10.4	64	7.15	32.7	590	2980	234	77	0.49	72.72	18.92	0.19	48.6	2211.27	8.23	0.925369	0.809904	0.824965	0.998849	0.941419	1.15917	1.17843	1.11824	0.802757	0.877423	0.856845	0.977308	0.613041	0.544596	1.18028	0.784474	0.799522	0.976761	1.15378	0.952467	0.962963	1.01909	1.08223
	C013	Lung	0		61	Male	Yes		6.86	15.1	295	9.9	89		152.5	599	126	176	73	1.4	106.71	1.28	0.16	43.2	695.77	1.65	1.0308	0.659657	0.654854	1.03556	0.63196	0.608517	0.667723	0.977621	0.826449	1.44694	0.973411	0.866834	0.818533	0.740511	1.14067	1.20532	1.16622	0.876314	1.21566	0.773823	0.679055	0.641078	1.41089
	C018	Lung	0		64	Female	Yes		10.19	11.6	304	9	73	0.43	118.2	390	207	369	104	6.4	87.11	1.18		55.6	417.61	1.61	0.963031	0.814964	0.798446		0.714349	0.584437	0.50814	1.19368	1.04556	1.09586		0.807508	0.962755	0.932852	0.861675	0.911593	0.920986	1.02769	1.09994	1.02736	0.975961	0.955309	1.3065
	C019	Brain	0		57	Female	No		12.54	12.1	319	9.9	65	0.24	34.1	315	122	236	111	2.1	107.67	0.33		29.1	297.69		1.5884	0.199087	0.203655	0.470955		0.149281	0.196901	0.802512	0.137649	0.845257	0.580026	1.0125		0.935107	0.50885	0.952977	0.977445	0.92184		0.878392	0.864437	0.826931	1.08974
	C020	Lung	0		59	Male	Yes	PE	8.75	8.5	488	8.2	80	20.77	36.8	705	359	369	84	1.3	83.12	19.35	0.15	53.9	1359.86	1.94	0.316077	0.697787	0.908296	0.791655	1.24199	1.45101	1.96648		0.131178	0.45473	0.926494	2.63644	0.0958331	0.244489	0.976105	0.871675	0.876611	0.710685	1.41989	0.874229	1.02758	1.1803	2.22629
	C021	Lung	0		62	Male	No		9.78	13.2	326	9.2	91	1.03	31.7	705	155	270	78	0.49	138.35	3.7		50.8	1136.62	1.25	0.398509	1.26002	1.30739	0.667203	1.46374	1.7781	1.93471	0.0805208	0.169694	0.542612	0.973069	2.53992	0.161576	0.180794	0.570658	0.858055	0.883362	1.12067	0.422941	0.976319	0.951872	0.960439	2.21773
	C022	Brain	0		39	Male	Yes		4.86	15	298	9.7	76	1.24	35.5	268	95	92	129	2.8	98.16	0.27	0.15	26.1	282.31		1.0753	1.0157	0.934222	0.88395	0.784855	0.68779	0.657909	1.12923	0.934306	1.20796	0.667044	1.00732	0.967175	0.871554	1.09668	1.2479	1.18532	1.20908	1.20172	1.10521	1.05715	0.999025	1.24742
	C023	Lung	0		66	Female	Yes		13.92	12.5	328	10	88	0.66							142.94			36	280.99		0.604803	1.58533	1.57798	0.709652	1.59047	1.65448	1.55559	0.076558	0.199431	0.395567	0.411643	3.41215	0.0714068	0.216571	0.80235	1.20716	1.14077	0.98813	0.461999	0.976242	0.912472	0.898466	3.04772
	C024	Brain	0		38	Female	No		13.71	13.3	240	10	84		25.3	333	457	443	126	7.7	80.52	1.31		44	270.77		0.777481	0.594684	0.615268	0.929495	0.62298	0.617787	0.591131	0.868592	0.852961	1.21086	1.07235		0.748649	0.805287	1.02066	0.773304	0.801242	0.994532	1.18256	1.00618	1.0098	1.00277	1.10114
	C025	Lung	0		61	Male	No		7.04	13.8	222	10.5	87	1.7	33	502	264	239	109	1.3	97.12	3.84	0.16	46.3	329.58	1.09	0.521808	0.905745	1.00283	0.752264	1.24214	1.35564	1.38581	0.0343692	0.113317	0.562291	0.513176	6.20727	0.0689	0.10316	0.435101	0.684872	0.799817	1.07479	0.440609	1.10301	1.13973	1.21552	3.04908
	C026	Lung	0		67	Female	Yes		10.25	14	350	10.8	88	1.16	32.7	467	203	166	114	0.9	94.68	0.99	0.16	28.2	365.49	0.92		1.47767	1.44781	1.03294	1.41611	1.36044	1.35921	0.289177	0.693462	0.757853	0.600533	2.53598	0.225224	0.229558	1.20991	1.28787	1.19835	1.01955	0.570394	1.051	1.01308	0.970042	2.48396
	C029	Brain	0		61	Male	Yes		7.16	15.1	194	11	68	0.14	34.9	317	203	186	106	0.49	94.25	0.82	0.13	27	300.26		0.917315	0.533135	0.478309	0.959603	0.435643	0.429092	0.453609	0.694737	0.768288	0.945419	1.02573	1.10057	0.770458	0.872531	0.905265	1.15558	1.18225	1.1414	0.981068	0.95633	0.875822	0.816232	0.988436
	C030	Lung	0		67	Female	Yes		7.64	11.2	389	9.7	76		28.7	648	853	373	125	0.7	633.95	1.18	0.16	29.1	383.8	1.74	0.546364	1.42862	1.43393	0.598162		1.21245	1.17411	0.0807261	0.166893	0.338843	0.375586	1.83274	0.18319	0.181503	0.695196	1.29086	1.10246	1.01836	0.538311	0.829083	0.777868	0.768175	2.54611
	C032	Brain	0		63	Male	Yes		14.12	12.3	237	9.8	87	0.76	28	275	294	374	134	0.49	73.1	1.4	0.12	33.3	315.64		0.375219	1.26108	1.36302	1.18356	1.11951	1.15073	1.42751	0.109497	0.0650675	0.751785	0.403984	0.559364	0.121495	0.156522	1.13971		1.0921	1.02959	0.577869	1.08328	1.06758	1.03987	1.74776
	C034	Lung	0		68	Male	No		9.74	14	293	11	78	0.73	40.6	428	151	165	95	1	113.15	2.27	0.16	42.8	538.73	2.23	0.33928	1.02197	1.19808	0.488202	1.45949	1.52177	1.13275	0.181221	0.263258	0.578996	0.738356	1.22359	0.153697	0.250443	0.650535	0.658114	0.786269	0.684833	0.714181	0.865609	0.93784	1.02281	1.77634
	C036	Lung	0		72	Male	No		10.52	12.5	222	12	82	3.16	42.8	637	377	273	109	2.4	131.73	5.94		30.7	814.08	1.28		0.895098	1.1816	0.410835	1.69437	2.11977	2.08975	0.132855	0.248384	0.479777	0.540797	4.95142	0.125281	0.153581	0.651328	1.18022	1.17396	1.08452	0.526321	0.849824	0.810677	0.803177	3.10569
	C039	Lung	0		58	Male	No		11.42	14.7	287	10.7	89	0.54	40.4	484	155	146	127	7.5	130.74	0.64	0.18	32	2469.01	1.03	0.527159	1.37001	1.41252	0.858594	1.67935	1.41604	1.36889	0.111504	0.182859	0.48097	0.760594	2.80446	0.201647	0.177435	0.56868	1.12661	0.915529	0.968629	0.65348	0.973027	0.972647	0.962765	2.33106
	C040	Brain	0		51	Male	No		6.21	15.3	193	9.8	57	0.28	45.4	333	83	186	132	5.4	112.13	0.18	0.14	17.1	182.31		1.17589	1.49283	1.5001	0.48731	1.58095	1.58302	1.67174	0.500896	0.424907	0.75771		1.95943	0.438993	0.155179		1.01135	1.0267	0.849676	1.67877	1.04687	1.09386	1.12025	2.26666
	C041	Brain	0		42	Female	No		11.71	13.4	273	10	80	0.1	25.3	259	165	282	133	5	76.14	0.74	0.14	24.9	160.51		0.999153	1.13095	1.20786	1.51059	1.1929	1.15639	1.16573	1.18093	1.23105	1.11545	0.715062	1.04043	1.93134	2.45607	0.881583	1.24592	1.22496	1.01215	0.335183	0.865867	0.808719	0.782545	0.82355
	C042	Brain	0		67	Male	Yes		14.43	15.7	166	10.1	75	0.21	26.7	301	110	424	120	7.8	85.97	0.97		40.5	218.21		1.11166	1.4076	1.56745	0.807692	1.42819	1.36552	1.62465	0.0833492	0.265292	0.445208	1.02931	2.23654	0.159133	0.15649	0.661384	1.12238	1.08591	1.08495	0.758888	1.08465	1.09017	1.03017	1.41643
	C043	Brain	0		50	Female	Yes		12.05	14	296	9.5	84	0.06	30.7	207	89	272	138	5.3	59.41	2.62	0.13	8.7	111.79		0.31476	0.859921	1.02785	0.61729	1.23253	1.52264	1.84853	0.275445	0.508511		1.2129	1.51096	0.257215	0.383248	1.00921	1.19883	0.971992	0.796407	0.480973	0.857977	0.884132	0.98828	1.95761
	C044	Brain	0		65	Male	No		8.2	12	379	10.1	74	0.56	35.1	375	182	242	144	1.7	110.63	0.92	0.16	29.4	304.1		0.567388	1.16605	1.32827	0.606352	1.63359	1.89405	1.80672	0.124048	0.258543	0.604797	0.725552	2.48333	0.153435	0.169377	0.869188	0.915789	0.865736	0.701553	1.03566	0.61197	0.577033	0.542422	2.36715
	C046	Brain	0		45	Male	No		4.72	15.1	237	10.9	47	0.03	36.5	317	109	126	106	0.49	102.15	0.54		23.1	151.54		0.690959	1.26441	1.28255	0.931415	1.54566	1.61061	1.4885	0.139468	0.284753	0.701529	0.874121	0.429586	0.218115	0.406121	0.873951	1.19247	1.148	1.08386	0.922127	1.06777	1.0589	1.11576	2.60809
	C047	Lung	0		58	Female	Yes		18.47	13.3	428	11.4	88	1.35	33.5	517	139	220	132	29.8	182.67	3.46	0.17	44.2	665.49	45.51	0.52755	1.13603	1.44977	0.528232	1.5325	1.497	1.34412	0.302627	0.443509	0.585152	0.751103	2.71975	0.275319	0.279211	0.835949	0.867622	0.876396	0.868573	0.635247	1.05282	1.1686	1.29717	2.62707
	C048	Lung	0		74	Male	Yes	PE	7.88	15.4	205	9.6	80	1.37	33.4	426	315	124	105	0.49	120.24	0.58	0.18	30	479.58	1.97	0.712907	1.30584	1.38186	0.864288	1.60795	1.83363	2.06751	0.216128	0.350462	0.515097	0.830153	2.00002	0.243315	0.230604	0.780522	1.00504	0.987702	0.898001	0.90872	0.814659	0.775488	0.752577	2.31687
	C050	Brain	0		78	Male	No		5.44	14	256	9.5	51	0.06	37.1	405	278	150	112	0.49	140.87	0.34	0.2	21.3	311.79		0.477595	1.4861	1.60137	0.772282	1.67587	1.67034	1.65197	0.33874	0.513544	0.52317	1.4504	2.72595	0.278063	0.358279	1.20446	0.993786	1.13777	0.878801	0.705035	1.08598	1.28814	1.42364	1.92244
	C051	Brain	0		54	Female	No		6.06	12.9	293	10.2	61	0.03	40.7	393	164	198	132	0.6	109.54	0.36	0.21	28.4	300.26		1.48821		2.15738	0.90979	2.31686	2.17967	1.85202	0.363335		0.412149	0.817671	2.84543	0.294735	0.316806	1.14256	1.49169	1.21474	1.24182	0.863138	1.20121	1.17092	1.18134	1.7066
	C052	Brain	0		25	Female	No		3.81	13.4	205	9.2	47	0.13	34.3	375	85	179	111	11.3	107.94	0.89	0.14	17.7	2825.9		0.810471	1.34307	1.49462	0.594894	1.44653	1.43406	1.35349	0.529693	0.410993	1.03218	0.633617	1.38072	0.474356	0.442353	1.09703	0.983474	0.90927	0.887096			0.906284	0.88194	1.84466
	C053	Brain	0		62	Male	No	DVT Leg	5.56	15.2	207	9	56	0.05	35.2	308	174	217	124	0.5	92.75	0.87	0.15	22.2	283.59		0.59197	0.891109	1.02985	0.461501	1.32287	1.53249	1.75861	0.512902	0.637093		1.07048		0.44465	0.279403	1.34265	0.729146	0.854607	0.99085	1.39679	1.1694	1.31571		2.83074
	C054	Lung	0		77	Female	No		6.35	12.2	329	10.1	82	0.96	30.9	475	346	207	107	1.2	188.1	0.34	0.21	40.6	300.7	0.27	0.612714	1.27501	1.32164	0.628131	1.36615	1.34192	1.20396	0.514426	0.699305	0.81104	0.815529	1.79759	0.361679	0.360771	1.20209	0.908682	0.975653	0.973419	1.19411	1.20491	1.31153	1.41649	1.94742
	C056	Brain	0		49	Female	No		10.67	13.9	221	10.3	76	0.23	30.9	338	167	167	119	0.7	106.89	0.58	0.16	21.6	173.33		2.00695	0.287441	0.264648	0.656357	0.278987	0.353672	0.382589		0.264576	0.373574	1.0986	2.0823			2.85328	1.3084	1.31848	1.24058	2.13762	1.31467	1.3274	1.29847	2.53017
	C058	Brain	0		81	Female	No		5.08	15.1	207	10.6	46	0.06	36.3	315	375	119	107	1.1	105.44	0.93		26.8	329.74		0.39606	0.757794	0.688208	0.520529	0.692536	0.628166	0.624683	0.271518	0.878615	1.03303	0.789932	1.237	0.550501	0.521578	1.43895	0.978947	0.987796	0.897048	1.4516		0.927493	0.88455	1.67984
	C061	Brain	0		57	Male	Yes		6.96	15	282	10.9	76	0.1	30.7	391	113	224	119	2.1	106.8	0.25		32.1	252.82		0.772811	1.22153	1.23432	0.765321	1.19644	1.10936	1.06222	0.4201	2.19465	0.704924	0.895874	2.28781	0.221149	0.21898	0.732445	1.03159		1.10347	0.990549	1.22699	1.19747	1.16671	0.942879
	C063	Brain	0		37	Female	No		8.1	13.1	342	9.8	72	1.35	26.4	362					110.4			33.9	210.51		0.558073	1.70899	1.6415	0.545967	1.39659	1.19956	1.00717	0.354811	0.359656	0.814754	0.75274	2.41107	0.246015	0.281023	1.30708	1.22245	1.26095	1.0634	0.829439	1.11595	1.106	1.06417	3.49451
	C064	Brain	0		57	Male	No	PE	5.41	16.1	153	12	71	0.15	34	319	163	167	89	5.8	174.7			25.8	172.05		1.16666	1.31165	1.25343	1.14856	1.29519	1.10887	1.14499	0.72928		0.512669	0.623278	2.47384	0.197981	0.243484	1.03538	1.2656	1.32375	1.17753	0.595276	1.24299	1.22222	1.20288	1.73869
	C067	Brain	0		64	Male	Yes		8.02	16.1	186	10.8	74	0.07							122.54			38.8	591.28		0.344847	1.47084	1.75043	0.811562	1.82268	1.73969	1.56419	0.379928	1.49213	0.718716	0.829817	2.77599	0.219717	0.149135	1.23982	0.954208	1.11974	0.951626	0.544978	0.987302	1.00789	1.00702	1.96279
	H004	Healthy	0	Lung	63	Female	No		7.52	15.8	274	9.6	64	0.74	31.9	415		172		1.7	121				218.31			1.92817	2.03689	1.26679	2.04981	2.02276	2.1293	0.554841	0.230746	0.717024	0.852502	2.38684	0.253612	0.286849	0.767017	1.02996	1.11277	1.16272	0.778091	1.20449	1.21311	1.191	1.44333
	H006	Healthy	0	Lung	56	Male	No		9.4	14.8	272	9.1	51	0.61	33.6	333		143		0.49	151				236.62		0.837035	0.757452	0.814499	0.973267	0.939573	0.987262	0.930212	0.575915	0.774487	0.771581	1.05655	0.947845	0.364781	0.437646	0.912068	0.783644	1.01921	0.995605	1.0276	1.09901	1.11552	1.11813	2.18873
	H007	Healthy	0	Brain	42	Male	No																		122.05		0.922659	2.03122	1.79014	1.34554	1.59306	1.37446	1.1429	0.210193	0.289377	0.729007	0.588274	0.553551	0.195961	0.348769	0.616369	0.992354	1.04419	0.994062	0.921078	1.01996	1.00786	0.978511	1.84527
	H009	Healthy	0	Lung	62	Female	No		5.57	12.4	215	12.6	65	0.89	32.9	422		184		0.49	123	0.42			205.63		0.642472	0.831235	0.800119		0.807337	0.807785	0.80004	0.575525	1.32094	0.845815		1.21998	0.521077	0.515654	1.27722	1.11562	1.04252	0.958443	1.21291	1.02868	1.02717	1.07007	1.44811
	H016	Healthy	0	Lung	55	Male	No		6.94	16.9	286	11.8	56	0.1	35	338		184		4.2	155	0.27			231.69	1.09	0.667239	1.23391	1.36425	0.813245	1.62719	1.48323	1.36764	0.507649	0.193087	0.543094	0.651446	2.56695	0.253684	0.273184	0.699647	1.24988	1.1572	1.17009	0.783583	1.23315	1.26466	1.23315	1.98135
	H030	Healthy	0	Lung	64	Female	No		7.74	14.6	286	11.3	79	1.17	36.4	350	158	151	103	3.7	110.81	0.89			204.23		0.33292	1.67768	1.33742	0.894746	1.35295	1.48597	1.55104	0.111091	0.100022	0.557508	0.62822	1.74126	0.163985	0.205514	0.516783	0.919779	1.03817	0.74557	0.523773	0.876678	0.892815	0.905873	1.40356
	H031	Healthy	0	Brain	56	Female	No		9.07	14.3	216	12	54	0.21	32	313	186	153	97	5.2	123	0.27			183.59		1.05955	0.120561	0.109498	0.582083		0.082797	0.168784	0.827797	0.0552682	0.484168	0.806658	1.60741		1.6237	0.649096	1.09316	1.08697	1.18646		1.31165	1.33629	1.34776	3.00621
	H033	Healthy	0	Lung	57	Male	No		5.25	15.3	225	11	51	0.04	32.7	253	214	79	101	1.2	116.2	0.27			231.69		0.919237	1.75565	1.66574	1.09083	1.52602	1.34868	1.23457	1.01609	1.40361	1.15347	1.09226	1.59699	0.615691	0.596907	0.926255	1.09674	1.2457	1.29247	0.925773	1.15486	1.09658	1.05895	1.06866
	H034	Healthy	0	Lung	63	Female	No		6.64	13	273	9.9	69	0.22	36.3	394	111	208	115	0.49	115.49	0.41			390.85	1.31	0.978865	1.42659	1.43484	0.857269	1.17766	0.920703	0.889963	1.10791	1.12748	0.915511	1.00057	1.36222	0.493999	0.679202	1.12367	1.19048	1.072	1.27824	1.33125	1.20711	1.24379	1.2208	1.08312
	H038	Healthy	0	Brain	54	Female	No		7.94	12.5	334	10.8	68	0.09	44.9	266	122	105	116	0.49	94.73	0.31			215.64	1.51	0.982549		1.34049	0.79589	1.41178	1.32837	1.26722	0.0854742		0.566782	0.651961	1.75542	0.182463	0.167608	0.87499	1.20865	1.21241	0.892936	0.698014	1.07738	1.09002	1.11899	2.53108
	H045	Healthy	0	Lung	76	Female	No		5.78	12.3	234	10.9	62	0.15	30.7	280	204	115	103	1.6	139.17	0.64			371.13	1.87	0.662519	1.55478	1.56105	0.781025	1.5348	1.43104	1.30113	0.224805	0.267071	0.659247	0.804343	1.87112	0.277019	0.268648	0.840236	1.00994	0.91021	1.02267	0.945129	1.04918	1.01409	0.995242	2.53303
	H046	Healthy	0	Brain	37	Female	No		5.58	12.8	282	11.5	45	0.09	38	290	56	135	114	7	107.85	0.28			334.87		0.475978	1.15963	1.04284	0.524046	0.9458	0.816913	0.814325	0.109812	0.205707	0.539561	0.413683		0.281416	0.292821	0.84408	1.14867	1.04663	1.05398	0.938131	1.00011	0.99446	0.926254	12.5416
	H051	Healthy	0	Lung	63	Male	No		7.16	15.2	317	11	51	0.32	31.3	356	180	235	89	0.49	106.76	0.27			214.79	0.85	0.443923	1.27391	1.34399	0.464462	1.64086	1.80867	1.71835	0.213466	0.242586	0.542322	0.71144	1.06274	0.184146	0.327723	1.1972	0.832902	1.05886	0.880154	0.732973	1.05464	1.15906	1.26765	2.41733
	H053	Healthy	0	Brain	56	Male	No		5.85	14.6	281	10	52	0.24	38.1	373	90	84	110	1.4	117.15	0.27			220.77	1.17	0.48948	1.30687	1.35175	0.848934	1.28746	1.22426	1.15292	0.0959703	0.247109	0.529154	0.66085	1.91921	0.143222	0.163481	0.659456	1.16428	1.24051	0.89423	0.587613	1.05666	1.12519	1.18025	1.59758
	H056	Healthy	0	Brain	61	Male	No		6.9	13.4	178	11.2	48	0.14	29.3	282	308	142	95	0.49	98.43	0.46	0.14		160.51	1.34	0.453279	1.32399	1.42975	0.530703	1.54846	1.41385	1.17132	0.06107	0.221122	0.687272	0.64542	1.8843	0.153081	0.190372	1.1166	1.16444	1.17223	1.04416	1.05292	1.1497	1.17946	1.20912	2.90892
	H058	Healthy	0	Lung	43	Male	No		3.79	14.5	195	10.8	69	0.11	34.2	301	141	105	105	0.49	113.19	0.39			176.76		0.46751	1.58567	1.54446	0.888571	1.34375	1.15551	0.971788	0.143639	0.348447	0.539983	0.815292	2.25017	0.175149	0.278217	0.932766	1.40996	1.31816	1.18307	0.509696	1.26104	1.30767	1.33517	2.17899
	H060	Healthy	0	Brain	46	Female	No		6.58	12.7	323	9.7	59	0.15	35.1	333	240	103	107	2.1	103.52	0.36			166.92		0.441779	1.40822	1.54469	0.954794	1.64183	1.65269		0.18452	0.311197	0.747968	1.14296	2.0876	0.192418	0.199392	0.852076	0.974177	0.941275	1.03331	0.631646	1.06767	1.0993	1.08926	1.67451
	H061	Healthy	0	Brain	58	Male	No		6.72	14.8	383	10.1	66	0.07	34.6	256	306	147	85	1.8	114	0.61	0.14				0.492521	1.81282	1.95261	1.64702	2.0958	2.23279	2.31249	0.204541	0.254158		0.910241		0.347606	0.159015	0.434355	0.914694	1.02699	0.978101	1.89679	1.1533	1.28918		1.77187
	H062	Healthy	0	Lung	57	Female	No		5.66	12.8	299	10.9	44	0.05	38.2	299	213	99	110	1.1	132.38	0.33			254.93		0.571281	1.21526	1.3167	0.681529	1.43	1.62808	1.90789	0.294306	0.348275	0.536653	0.650674	2.18517	0.274416	0.287568	0.900551	0.924794	0.961865	0.983254	0.73822	1.05557	1.09995	1.15008	2.30257
	H063	Healthy	0	Brain	75	Male	No		5.19	15.8	208	10.4	55	0.26	32.3	366	144	191	101	1.5	129.85	0.39			257.95		0.362128	1.31235	1.66232	0.548188	2.03802	2.28334	2.41182	0.284348	0.309809	0.439119	1.05022	3.34522	0.173237	0.259142	1.0608	0.82281	0.905	0.883515	0.603646	1.13036	1.31556	1.48011	1.6926
	H065	Healthy	0	Lung	61	Male	No		5.03	15.4	186	11.3	59	0.16	29.7	256		213	103	5.8	122.51	0.69	0.15		360.56	3.86	0.612781	1.68181	1.65001	1.1701	1.62459	1.63468	1.54128	0.16775	0.24747	0.479725	0.876766	2.60792	0.187692	0.18349	0.549433	1.11495	1.05168	1.01076	0.463922	0.973351	0.951733	0.89921	1.78803
	H067	Healthy	0	Brain	47	Male	No		11.42	15.9	229	11	49	0.72	37	419	125	129	96	25.6	140.85	0.46	0.15		183.59	2.99	0.905175	0.943509	0.985221	0.903963	1.13989	1.34319	1.30594	0.815798	0.526539	0.956926		0.597605	0.491584	0.30348		0.752401	0.853827	0.987979	1.21452	1.11024	1.16547	1.21494	0.907318
	H068	Healthy	0	Lung	52	Male	No		4.19	14.8	203	11.5	54	0.07	32	262	151	124	108	10.5	111	0.27	0.15		186.62	0.78	1.16036	1.3963	1.2815	1.0393	1.21328	1.15522	1.13783	1.12614	0.584166	0.906687	0.922494	0.982366	0.395746	0.31728	0.931482	1.2513	1.17599	1.07303	1.15246	1.0896	1.08645	1.05988	1.22465
	H075	Healthy	0	Brain	60	Male	No		4.05	14.8	177	11.2	45	0.04	40.1	242	179	114	87	10.2	120.41	0.56			157.95	0.27	0.47714	0.774006	0.862222	1.02498	0.895719	0.916139	0.898567	0.291859	0.609579	0.683375	0.356741	0.507635	0.199604	0.224711	0.798262		0.853848	1.09713	0.765533	1.10358	1.08692	1.0818	0.976559
	H081	Healthy	0	Lung	49	Male	No		5.02	15	233	12	68	0.25	30.6	313	287	170	106	0.7	132	0.38	0.13		306.34	0.53	0.597407	1.51351	1.58353	0.872307	1.61924	1.55178	1.51375	0.52269	0.489109	0.690534	0.632421	1.99468	0.288125	0.424067	1.17249	1.15901	1.20767	1.17043	0.711028	1.17069	1.16264	1.17322	1.88208
	H088	Healthy	0	Brain	42	Female	No		3.99	11	235	11.4	70	0.07	33.7	313	165	153	98	0.49	126	0.32	0.18		184.87		0.957632	1.43747	1.34663	1.24693	1.17379	1.10245	1.14952	1.16338	1.04917	1.01932	0.673333	1.08869	1.72243	2.21218	0.938931	1.18753	1.24165	0.987532	0.300592	0.884155	0.796228	0.729983	0.997429
	H092	Healthy	0	Lung	56	Male	No		5.66	14.4	335	9.9	55	0.03	30	258	218	188	96	0.49	116	0.27	0.15		217.61	0.34	1.09814	0.741473	0.870433	1.13281	1.00713	1.10098	1.11646		1.02095	1.32721	1.05068	0.836787	1.08647	0.717157	1.29813	0.900331	0.932665	1.18968	1.37916	1.09359	1.05559	1.05189	1.10433
	H093	Healthy	0	Brain	26	Female	No		4.66	14	230	10.5	63	0.03	38.9	258	113	104	99	0.49	125	0.3				1.05	0.630494	1.01459	1.25171	0.66072	1.28828	1.27945	1.28894	0.378397	0.284597	0.681688	0.516493	1.26672	0.371956	0.401002	1.18831	1.13333	1.2249	1.10273			1.29706	1.3384	2.31528
	H109	Healthy	0	Lung	58	Male	No		5.83	15.9	232	11.7	60	0.2	36.2	353	127	173	121	14.1	170.45	0.27			173.24	1.47	1.0234	1.01724	1.32387	0.879905	1.19751	1.06107	1.11697	0.514862	0.494921	0.974315	0.9174	1.43774	0.258289	0.329246	1.07824	1.59846	1.35395	1.09882	0.902327	1.03649		0.957486	1.6558
	H112	Healthy	0	Lung	63	Female	No		5.2	13	225	10.3	62	0.09	34.5	310	249	139	106	0.49	120.43	0.3	0.19		331.69	2.79	0.767902	0.689741	0.858213	0.846994		1.04614	1.19792	1.17639	1.11084	0.538749	1.03559	1.32304	0.859864	0.828018	1.37331	0.754022	0.800311	0.949595	1.43869	1.04953	1.03519	1.05272	1.83276
	H115	Healthy	0	Brain	35	Male	No		6.32	15.5	325	9.4	52	0.07	36.1	225	79	165	116	0.6	100.12	0.27	0.2		169.49	2.55	0.462969	0.766657	0.747875	0.884898	0.714116	0.691283	0.666729	0.478581	1.05128	1.19684	1.04261	1.01948	0.892778	0.773014	1.41388	1.06064	1.06908	1.12336	1.22153	1.06568	1.04929	1.01959	1.93066
	H117	Healthy	0	Brain	48	Female	No		7.74	14.2	340	11.4	53	0.36	31.9	221	173	94	116	6.7	143.07	0.27	0.19		241.28	1.36	2.0892	1.3506	1.32971	1.68264	1.27582	1.23552	1.4274		1.44977	2.60351	1.27985	1.7036			4.04302	1.59386	2.21815	1.67747	1.79149	1.80544	1.78958	1.69247	2.37033
	H119	Healthy	0	Brain	50	Female	No		5.82	12.8	258	10.8	50	0.15	39.3	301	289	87	107	1.4	155.54	0.27	0.16		247.69	2.03	0.310148	1.18886	1.20253	0.72535	1.27031	1.38446	1.34378	0.380855	0.920955		0.938742	1.01521	0.441838	0.404361	0.915396	1.03677	1.15377	1.05366	0.978051	1.00315	0.997114	0.914682	1.19794
	H120	Healthy	0	Brain	35	Female	No		5.93	13.5	294	11.5	47	0.03	35.1	293	154	226	106	0.49	579.76	0.43	0.22		234.87	1.81	0.544244	1.63527	1.52172	0.787926	1.36334	1.17924	1.03979	0.201075	0.223707	0.631255	0.612652	2.60127	0.187238	0.231388	1.5137	1.53083	1.3194	1.26672	0.862369	1.06584	0.959732	0.885285	3.48961
	H121	Healthy	0	Lung	73	Male	No		6.21	14.3	235	10.1	58	0.21	32.4	303	438	165	97	16.1	151.53	0.42	0.18		216.9	2.08	0.568174	0.592791	0.731659	0.667538	0.887883	1.05526	1.15638	0.607216	1.50227	1.02222	1.03199	1.32374	0.734397	0.782844	1.27906	1.01519	1.05827	1.05294	1.5351	1.13689	1.19189	1.26177	1.50119
	H123	Healthy	0	Brain	61	Male	No		4.88	15.6	224	10.2	48	0.07	38	238	154	145	92	1.6	124.3	0.27			160.51	1.99	0.868332	0.671968	0.837994	0.706357	0.998861	1.27293	1.38794	0.563384	1.39207	0.947231	1.1762	1.26721	0.847424	0.782092	1.44238		1.0971	1.09983	1.27738	1.05106	1.0356	1.01419	1.60778
	H124	Healthy	0	Brain	62	Male	No		4.45	14.2	216	10.5	67	0.06	33.7	245	474	85	99	2.9	145.88	0.27			179.74	1.51	1.02084	1.0588	1.3655	0.409402	1.5217	1.50584	1.68194	0.0884671	0.321858	0.335257	0.905382	2.28305	0.180991	0.203325	0.821424	1.10063	1.23998	0.998523	0.716689	1.19567	1.30064	1.29726	1.23423
	H125	Healthy	0	Lung	67	Male	No		5.31	14.9	244	9.7	68	0.03	35.8	324	161	117	107	0.49	173	0.27	0.16		400.7	1.28		0.65899	0.655557	0.783561	0.567678	0.441767	0.394357	0.621135	1.30127	1.34746	1.16269	0.965953	0.954851	0.897975	1.59585	1.30046	1.34468	1.04031	1.35449	1.05579	1.01805	0.97132	1.66716
	H128	Healthy	0	Brain	58	Male	No		8.11	15.8	213	11.4	45	0.26	37.9	326	305	187	101	23.7	99.19	0.27	0.16		192.56	0.86	1.21354	2.31685	2.09442	0.753833	1.94186	1.76197	1.60554	0.439014	1.9255	0.90108	0.895614	1.82223	0.248612	0.29845	1.11404	1.19138		1.1321	1.67759	1.12533	1.06089	1.00451	1.46624
	H129	Healthy	0	Brain	58	Male	No		8.68	15.6	216	9.8	61	0.05	32.5	266	393	155	100	1.2	105.57	0.27			178.46	0.74	1.01985	1.14614	1.22741	0.579761	1.59808	1.91544	2.27128	0.569485		0.504055	0.781893	2.44432	0.12045	0.106742	1.10812	1.28431	1.38469	1.06242	0.493121	1.07897	1.12467	1.1492	2.6426
	H130	Healthy	0	Brain	61	Male	No		4.86	15.4	148	9	59	0.03	37.9	263	115	120	99	0.49	108.91	0.33			145.13	1.87	0.283311	1.01932	1.33964	0.782092	1.5182	1.61837	1.56361	0.178166	0.442688	0.600849	0.718099	2.12508	0.170334	0.167562	0.9347	0.988474	1.06382	1.09066	0.634913	1.13378	1.12594	1.13398	1.98261
	C036 (3M)	Lung	3		72	Male	No																					1.06	1.78	0.4			3.01	0.16	0.41	0.37	0.82	2.09	0.08	0.29	1.3	0.88	0.98	0.82	0.62	0.71	0.69	0.69	1.61
	C036 (6M)	Lung	6		72	Male	No																					0.99	1.65	0.37			2.36	0.15	0.37	0.3	0.8	1.84	0.08	0.28	1.37	0.97	1.08	0.93	0.54	0.83	0.79	0.77	1.44
	C039 (3M)	Lung	3		58	Male	No																				0.12	1.01	0.99	0.52	1.03	1.02	0.76	0.05	0.05	0.46	0.32	2.49	0.13	0.19	0.77	0.81		0.92	0.41	0.91	0.91	0.94	3.14
	C039 (6M)	Lung	6		58	Male	No																				0.16	1.15	1.16	0.61	1.23	1.29	0.99	0.05	0.04	0.56	0.36	2.69	0.15	0.2	0.62	0.92		0.98	0.43	1.01	1.02	1.02	3.09
	C048 (3M)	Lung	3		74	Male	Yes																				0.47	0.58	0.82	0.6	0.99	1.32	1.56	0.2	0.39	1	0.7	1.05	0.06	0.11	0.39	0.71	0.73	0.8	0.47	0.63	0.6	0.61	1.62
	C054 (3M)	Lung	3		77	Female	No																				1.21	0.94	1.11		1.39	1.41	1.72		0.04	0.48	0.65	1.79	0.12	0.16	0.54	0.66	0.64	0.83	0.43	0.89	0.99	1.1	0.93
	C054 (6M)	Lung	6		77	Female	No																				1.02	1	1.18		1.37	1.46	1.66		0.07	0.43	0.61	1.52	0.14	0.16	0.77	0.77	0.73	0.97	0.48	1.23	1.42	1.56	0.91
[truncated: 543 more columns]

## Sheet: Supporting Table 2
							Intensity_F13A1 83 kDa / Intensity_Ruthenisumstain		Intensity_F13A1 55 kDa / Intensity_Ruthenisumstain
					Ruthenisumstain	Fluorescence	Normalized to Rutheniumstain	Fluorescence	Normalized to Rutheniumstain
		Cancertype/Healthy Control	IDplatelet	Protein Amount [µg]	Intensity	Intensity_F13A1 83 kDa		Intensity_F13A1 55 kDa
		Brain	C050	12	2.34933e+07	3.62612e+06	0.154347	65760.1	0.00279911
		Healthy Control	H123	12	3.49945e+07	4.34994e+06	0.124304	122094	0.00348895
		Brain	C032	12	1.79257e+07	2.81717e+06	0.157159	240159	0.0133975
		Healthy Control	H092	12	3.09e+07	2.90708e+06	0.0940802	160.04	5.17928e-06
		Brain	C052	12	2.00889e+07	1.41288e+06	0.0703313	129227	0.00643274
		Healthy Control	H088	12	4.06119e+07	1.41663e+06	0.0348822	937.77	2.3091e-05
		Brain	C042	12	2.64976e+07	3.17191e+06	0.119706	115535	0.00436019
		Healthy Control	H043	12	2.90009e+07	4.80335e+06	0.165628	118.01	4.06919e-06
		Brain	C046	12	2.74582e+07	3.29448e+06	0.119982	297563	0.0108369
		Healthy Control	H061	12	3.48012e+07	4.29586e+06	0.12344	58.35	1.67667e-06
		Internal Standard	IS	12	1.43861e+07	5.12431e+06	0.356199	184.03	1.27922e-05
		Lunge	C020	12	2.50554e+07	2.65486e+06	0.10596	1.13603e+06	0.0453409
		Healthy Control	H007	12	5.21408e+07	6.03455e+06	0.115736	95352.1	0.00182874
		Lunge	C030	12	2.74686e+07	5.0291e+06	0.183085	3.23221e+06	0.117669
		Healthy Control	H006	12	4.57946e+07	3.2233e+06	0.0703861	4284.86	9.35669e-05
		Lunge	C021	12	2.51736e+07	2.38034e+06	0.094557	642088	0.0255065
		Healthy Control	H009	12	4.59104e+07	6.93139e+06	0.150977	109831	0.00239229
		Lunge	C036	12	3.59069e+07	5.9549e+06	0.165843	1.2852e+06	0.0357926
		Healthy Control	H019	12	3.88738e+07	7.29706e+06	0.187712	8594.77	0.000221094
		Internal Standard	IS	12	6.4454e+06	4.36293e+06	0.676907	143.05	2.21941e-05
			Rutheniumstain:				Fluorescence:
